# Supplementary material for: Genetic variability and structure of the Olive Field Mouse: a sigmodontine rodent in a biodiversity hotspot of southern Chile
Source: PeerJ. 2019 May 21;7:e6955. doi: 10.7717/peerj.6955 (PMC6534109; doi:10.7717/peerj.6955)
Supplement: Dataset S1 — List of alleles of 187 individuals for 12 loci, each line represent one individual and every two column is a different loci [file peerj-07-6955-s004.zip]

Archive with 3 entries (2 files):
- Supplementary file 3.txt
- __MACOSX/
- __MACOSX/._Supplementary file 3.txt
