# Supplementary material for: Genetic variability and structure of the Olive Field Mouse: a sigmodontine rodent in a biodiversity hotspot of southern Chile
Source: PeerJ. 2019 May 21;7:e6955. doi: 10.7717/peerj.6955 (PMC6534109; doi:10.7717/peerj.6955)
Supplement: Dataset S1 — List of alleles of 187 individuals for 12 loci, each line represent one individual and every two column is a different loci [file peerj-07-6955-s004.zip › Supplementary file 3.txt]

Aol12	Aol12	Aol55B	Aol55B	Aol58	Aol58	Aol91	aol91	Aol56B	aol56B	aol28	aol28	aol47	aol47	aol44	aol44	aol45	aol45	aol52b	aol52b	aol53	aol53	aol75	aol75
136	136	130	156	148	164	197	197	118	120	191	191	186	190	169	169	170	192	179	179	156	160	163	165
132	136	114	120	140	156	195	215	120	124	199	207	168	196	181	195	158	190	177	185	160	162	165	167
138	138	130	150	150	152	193	193	122	128	213	215	166	184	0	0	154	168	177	213	160	162	163	167
188	194	108	108	144	158	157	167	112	114	159	175	178	184	193	199	160	162	167	187	162	162	147	167
134	138	114	130	152	154	197	205	118	148	163	221	158	168	187	219	152	198	179	179	160	162	157	173
132	142	114	118	142	150	209	211	118	120	105	207	166	204	197	221	152	172	177	219	160	162	161	167
134	136	136	136	152	166	203	221	126	132	177	201	166	180	187	207	172	174	177	179	160	162	147	161
136	136	114	118	150	152	207	221	116	122	199	201	186	186	189	217	162	178	187	189	160	160	159	191
0	0	0	0	0	0	0	0	0	0	0	0	182	190	0	0	176	176	177	177	0	0	0	0
134	134	128	136	152	158	233	235	130	130	199	207	170	180	175	221	152	154	237	239	156	160	159	181
136	142	114	118	148	148	229	231	114	130	207	209	166	184	203	209	184	184	181	189	160	162	165	181
136	136	116	132	148	158	223	225	120	122	173	215	182	192	187	187	178	184	179	205	160	162	161	163
134	136	124	138	148	158	223	225	120	122	189	189	166	192	187	189	176	178	187	205	160	162	161	163
136	136	118	130	150	158	199	201	118	124	0	0	192	192	187	219	164	174	205	205	160	162	167	207
128	136	0	0	0	0	0	0	0	0	0	0	0	0	0	0	174	174	177	177	0	0	0	0
134	134	118	130	142	148	201	205	114	136	0	0	192	194	169	169	166	192	177	189	160	162	159	161
136	138	0	0	146	156	0	0	0	0	0	0	186	196	0	0	0	0	189	207	0	0	0	0
130	134	126	130	154	156	201	207	120	128	165	165	170	182	185	217	154	172	175	183	162	162	155	161
134	136	128	136	148	156	191	197	118	118	169	213	180	186	185	197	184	186	173	183	162	162	143	155
136	138	132	136	162	164	191	195	120	128	199	211	182	186	181	225	184	186	173	205	162	162	155	161
134	134	116	134	154	166	207	221	118	128	165	175	168	180	213	213	160	186	185	187	162	162	157	167
134	134	116	124	146	152	181	191	118	122	177	203	184	188	219	227	158	184	187	187	162	162	145	177
134	138	116	120	154	154	201	207	140	140	189	189	170	192	203	237	178	188	201	207	162	162	163	185
136	136	128	136	148	150	203	213	116	118	203	211	190	194	187	205	152	184	175	223	158	162	157	165
136	138	116	136	148	168	203	221	118	136	173	189	198	198	181	199	166	166	0	0	162	162	183	189
132	134	116	134	154	166	211	215	124	124	199	227	168	182	193	211	190	198	187	209	158	162	161	167
134	134	126	128	142	146	181	191	118	118	171	199	188	192	193	211	154	168	189	209	162	162	163	173
136	136	118	126	158	164	189	191	120	126	193	209	180	184	211	225	166	178	173	173	162	162	159	177
134	136	126	136	156	158	199	199	122	128	179	221	168	168	189	189	168	172	193	201	162	162	155	183
136	136	116	118	144	162	183	193	118	124	175	175	0	0	187	215	174	198	0	0	162	162	0	0
136	136	116	124	146	160	205	221	118	128	185	213	194	200	203	211	152	152	173	173	162	162	161	171
136	136	112	136	142	144	195	195	116	130	219	237	168	172	181	199	152	168	173	187	160	162	155	177
134	136	120	134	160	168	207	225	126	134	209	213	178	182	187	191	154	170	189	207	156	162	147	165
134	136	112	114	162	162	207	207	122	128	197	221	168	168	189	201	184	184	173	177	158	162	155	183
136	136	120	126	160	160	209	209	126	126	205	221	0	0	0	0	166	182	185	187	162	162	147	155
132	132	124	132	152	154	191	201	118	124	195	203	180	192	211	213	186	198	0	0	158	158	155	159
136	136	120	136	160	162	191	211	124	128	177	219	168	168	0	0	152	178	189	189	160	162	155	169
136	136	128	130	148	160	191	201	116	120	169	199	170	194	189	207	164	178	205	209	162	162	171	177
132	136	142	142	148	148	207	215	118	130	189	209	178	186	187	237	156	172	197	211	156	162	161	181
134	136	118	136	148	156	193	211	120	122	213	215	184	188	189	225	154	170	189	207	156	162	147	165
0	0	0	0	0	0	0	0	0	0	0	0	186	198	189	197	160	182	0	0	158	162	157	157
134	136	118	118	144	152	0	0	120	130	0	0	166	176	0	0	178	178	175	215	0	0	0	0
136	166	118	118	152	168	207	207	118	120	173	173	158	166	221	221	162	196	187	211	160	162	161	173
134	136	118	128	152	158	0	0	118	124	0	0	166	196	187	187	164	178	185	193	160	162	167	169
136	138	112	116	148	156	181	193	116	116	199	201	168	184	205	205	154	180	173	221	162	162	163	175
136	138	116	116	154	156	197	197	118	142	163	185	182	182	189	191	182	196	173	173	162	162	145	165
134	136	112	112	152	158	217	221	120	134	173	195	166	170	189	195	162	178	173	175	158	162	155	165
0	0	0	0	0	0	0	0	0	0	0	0	186	186	189	211	152	174	173	173	162	162	159	185
136	136	118	120	152	152	0	0	116	124	0	0	166	182	0	0	0	0	189	193	0	0	0	0
0	0	0	0	0	0	0	0	0	0	0	0	180	186	175	187	0	0	175	175	0	0	0	0
134	136	118	118	148	152	207	209	116	122	177	177	170	176	0	0	162	174	175	175	158	160	0	0
136	136	116	116	130	150	187	187	116	116	169	169	184	192	191	221	0	0	0	0	0	0	0	0
134	138	116	116	152	158	193	219	122	122	213	235	168	188	195	221	160	160	175	215	162	162	157	175
136	138	118	118	146	156	211	213	116	120	163	163	182	186	207	229	168	198	189	193	162	162	165	165
132	136	114	116	158	172	193	193	118	120	179	179	190	190	203	203	0	0	0	0	0	0	0	0
136	136	116	116	152	154	205	213	126	126	0	0	182	188	203	203	174	204	173	173	158	162	145	179
136	136	116	124	162	164	191	207	120	120	173	201	168	184	221	229	154	160	173	177	158	164	167	173
134	136	116	116	156	156	223	225	120	120	193	213	168	198	189	193	166	188	171	171	162	162	153	155
132	134	116	120	148	156	205	219	122	130	181	185	168	192	213	213	162	180	0	0	158	162	161	179
136	136	126	126	152	152	195	201	120	128	163	163	172	192	183	215	168	168	171	189	160	160	159	165
136	136	116	122	148	154	181	191	118	120	195	209	188	190	193	221	172	172	173	175	160	162	155	177
136	142	132	136	146	154	0	0	0	0	0	0	170	182	193	229	162	176	205	217	158	162	169	173
134	136	116	116	164	170	181	191	118	120	199	209	184	188	219	221	160	190	173	173	158	162	167	181
134	136	116	116	170	170	201	205	120	120	163	213	168	192	197	207	172	182	173	173	158	162	165	173
134	138	114	116	150	154	163	173	116	120	197	213	192	198	187	207	162	188	173	173	158	162	157	181
132	134	128	134	154	158	0	0	0	0	0	0	166	182	187	225	174	198	189	205	158	162	137	165
134	136	134	136	146	152	217	219	128	142	163	163	170	184	193	211	162	176	0	0	162	162	149	159
134	138	118	134	142	152	195	205	118	144	163	181	188	190	203	215	160	192	161	203	162	162	145	165
134	136	116	132	146	152	213	215	0	0	0	0	168	194	179	211	160	160	173	175	162	162	149	159
136	136	120	150	146	152	217	219	128	128	181	181	178	184	171	211	162	192	173	173	162	164	157	159
136	136	124	136	152	158	219	219	116	124	181	193	170	190	181	201	170	194	0	0	162	162	145	149
136	140	110	112	146	148	201	203	128	142	205	211	178	184	171	211	176	192	149	173	162	162	149	157
136	136	128	138	152	154	203	219	118	174	171	187	178	194	171	211	162	176	173	173	162	162	149	157
136	136	126	126	146	150	209	209	112	118	171	187	170	192	215	215	174	200	173	173	158	162	171	175
136	138	112	116	146	174	191	207	118	132	193	195	178	194	181	195	160	164	173	205	162	162	159	175
136	136	126	136	146	152	229	231	120	140	171	171	192	194	187	217	160	196	175	175	160	162	157	165
134	136	120	136	142	168	197	211	112	124	165	171	184	190	187	215	174	200	173	173	158	158	171	175
134	136	112	124	146	152	189	189	120	120	169	187	188	190	187	195	170	192	173	173	162	162	161	165
136	138	118	136	150	152	217	219	112	118	183	207	170	182	189	199	156	170	171	173	162	162	157	167
136	136	120	128	146	152	191	199	118	124	179	181	182	192	0	0	186	190	165	173	162	162	163	179
136	136	116	120	152	156	219	221	120	124	171	181	186	192	187	213	160	160	177	203	162	162	163	173
136	136	112	116	146	146	205	205	118	144	199	211	184	188	163	171	184	204	173	173	162	162	161	165
0	0	0	0	0	0	0	0	0	0	0	0	176	176	219	219	0	0	0	0	0	0	0	0
136	136	116	118	146	150	187	205	120	150	199	205	168	192	199	217	164	168	177	203	162	162	155	159
136	138	126	136	146	152	225	227	118	118	187	211	168	168	181	225	174	194	181	181	162	162	171	173
136	136	128	136	152	152	185	195	116	118	181	203	168	170	181	187	156	176	173	203	162	162	159	173
136	138	126	126	146	146	211	233	116	124	177	201	170	188	163	187	164	190	173	173	158	162	159	171
136	138	126	126	146	146	211	231	116	124	177	201	170	188	187	229	164	190	173	173	158	162	159	171
134	134	118	136	152	152	205	205	116	128	191	209	170	188	213	217	160	198	173	173	162	162	163	167
136	140	134	134	146	148	209	221	118	130	185	209	168	170	187	215	184	194	173	173	162	162	179	183
136	138	126	130	148	152	195	195	132	132	187	217	170	170	175	211	198	200	0	0	162	162	161	163
134	138	136	138	154	174	203	203	120	146	179	199	184	194	181	209	176	180	149	173	158	162	147	149
134	136	126	136	146	152	203	221	120	144	171	199	0	0	215	215	160	170	173	173	158	162	153	171
136	136	118	122	152	152	199	203	120	140	163	183	188	188	193	225	156	188	155	179	162	162	155	169
134	136	126	130	150	156	203	205	112	118	163	209	170	188	211	223	160	186	173	173	162	162	159	165
134	136	116	136	150	152	221	223	0	0	196	209	188	188	223	229	160	174	0	0	160	162	165	167
136	136	118	128	148	154	201	201	120	124	171	177	184	188	181	211	184	186	163	179	162	162	163	163
136	138	120	120	146	146	203	213	134	140	197	207	182	184	181	199	160	176	173	173	162	162	147	155
136	136	120	126	146	148	207	207	112	134	171	183	188	190	189	215	154	160	173	189	158	162	165	167
136	136	124	136	146	154	203	213	120	132	171	187	190	192	175	227	160	170	0	0	162	162	167	171
134	140	128	134	164	174	197	197	110	116	187	211	182	204	187	229	170	186	159	173	162	162	159	159
134	138	128	128	152	154	221	221	116	130	171	203	188	194	0	0	170	174	149	173	162	162	149	155
136	136	124	132	146	154	203	213	116	126	171	203	192	192	181	181	160	170	173	173	162	162	171	193
134	138	120	122	152	154	217	217	116	126	187	193	170	192	187	187	174	184	225	225	160	162	149	149
134	136	112	122	150	152	191	201	116	122	185	187	170	184	187	187	160	184	173	173	160	160	149	157
138	138	116	116	146	158	203	219	130	130	181	203	186	186	199	203	174	196	173	223	158	160	167	171
134	136	134	136	146	146	209	209	118	118	177	205	188	190	181	211	176	184	173	217	158	162	163	167
134	136	126	136	148	150	209	209	118	118	215	221	188	204	189	191	0	0	0	0	0	0	0	0
136	136	126	126	148	174	209	223	116	118	173	173	188	190	211	223	154	174	149	173	162	162	149	157
136	138	138	138	150	152	191	203	118	144	171	187	184	196	181	203	174	180	157	173	162	162	157	171
136	136	134	134	146	150	209	211	120	126	171	187	170	188	181	183	160	194	171	177	162	162	157	159
136	136	124	132	144	148	191	203	116	122	171	173	188	188	175	211	170	172	0	0	0	0	161	163
136	136	112	118	152	172	201	230	120	124	195	201	170	184	223	223	174	182	173	173	158	162	155	157
136	144	128	130	146	152	219	221	112	118	181	181	178	188	181	195	164	180	173	173	162	162	167	171
128	136	0	0	152	156	203	233	0	0	0	0	180	190	181	225	174	194	173	173	162	162	157	167
134	134	0	0	152	152	197	215	0	0	0	0	0	0	217	217	152	178	0	0	160	162	163	167
136	136	114	128	148	150	211	215	120	130	207	209	182	188	181	187	162	174	177	187	160	162	149	155
136	136	128	150	148	150	187	187	118	120	201	203	168	182	169	177	170	178	179	179	160	162	149	173
0	0	108	114	142	154	203	207	0	0	197	205	180	190	169	187	180	180	167	177	160	162	157	163
128	136	120	150	150	150	207	209	120	138	187	201	168	182	171	189	170	178	179	215	160	162	149	173
136	138	128	130	148	154	203	211	120	134	205	207	186	188	169	187	166	180	177	217	160	162	155	155
188	190	114	122	160	162	177	177	132	132	167	189	170	170	0	0	164	170	161	187	184	184	0	0
128	136	116	120	154	160	0	0	118	118	167	167	168	188	171	187	176	180	183	183	160	162	157	157
126	132	114	118	150	150	201	203	118	124	161	185	194	202	169	217	162	166	177	177	160	162	169	177
180	188	184	188	162	172	177	177	124	128	173	189	162	170	169	187	164	168	0	0	184	188	0	0
130	136	116	120	150	166	207	211	130	134	199	201	168	188	181	205	166	186	177	211	160	162	157	161
126	134	112	118	150	170	203	205	132	138	203	209	190	190	223	223	170	170	177	191	156	160	161	165
134	138	130	136	176	176	195	203	118	130	169	197	182	206	187	223	162	172	167	177	160	162	149	157
136	138	120	128	142	150	223	233	120	120	159	159	172	188	181	211	170	172	177	189	156	160	163	187
132	136	132	132	150	150	193	193	116	120	167	201	176	186	187	199	184	188	179	187	160	162	157	167
134	136	132	156	152	162	201	203	0	0	205	207	168	190	181	187	174	188	203	203	156	160	149	155
186	188	98	184	162	162	177	179	132	132	173	189	162	170	187	195	164	168	0	0	184	184	0	0
136	138	130	150	150	152	211	213	122	124	167	167	188	188	0	0	162	176	187	213	156	160	151	161
136	144	120	128	146	160	211	213	128	134	183	207	186	192	0	0	164	170	173	177	156	160	155	155
134	136	114	120	138	148	207	209	120	124	167	181	168	182	161	201	172	184	177	215	156	160	167	173
130	136	118	128	148	160	201	203	120	124	167	167	182	188	181	195	176	180	167	177	160	160	149	155
128	136	114	128	150	160	203	215	120	130	167	195	182	188	159	181	162	180	177	213	160	160	149	155
128	136	124	128	138	150	203	205	118	122	159	205	186	188	215	215	156	166	197	213	160	162	157	163
128	136	118	118	142	150	209	211	120	138	181	181	168	182	223	223	186	188	217	217	156	160	157	159
136	138	126	134	142	142	203	213	122	124	167	191	190	190	209	217	174	180	177	205	160	162	151	173
134	136	114	120	142	152	197	197	116	132	205	207	180	184	187	231	180	184	177	179	160	162	149	157
126	132	116	122	138	150	205	215	116	120	167	209	168	186	181	199	166	184	181	217	160	162	157	167
136	136	116	126	156	158	195	213	120	120	207	211	178	180	0	0	0	0	217	217	160	162	167	169
136	140	150	152	152	164	203	207	120	120	185	187	180	180	0	0	172	172	177	189	160	162	161	169
136	140	122	122	128	168	193	195	120	120	173	173	166	180	211	211	170	172	177	189	160	162	161	175
138	140	142	154	152	174	219	221	120	126	193	197	180	180	0	0	170	198	177	191	160	162	147	161
136	136	150	152	152	152	203	207	116	120	193	193	180	194	211	215	164	164	177	211	160	162	147	179
0	0	144	144	142	156	219	221	0	0	0	0	180	180	205	205	196	196	191	217	160	162	0	0
136	140	144	154	152	74	205	209	120	126	177	193	180	180	175	217	172	196	177	177	0	0	161	177
132	132	116	124	154	154	195	207	116	120	173	191	180	180	0	0	196	204	177	189	158	160	147	161
132	138	114	122	142	174	199	199	120	122	171	173	166	182	0	0	168	172	177	189	160	162	151	161
132	136	114	122	142	174	201	221	120	120	171	173	166	182	209	209	168	172	177	189	160	162	151	161
134	136	0	0	128	154	203	211	120	142	171	171	182	182	0	0	160	172	173	189	160	160	161	173
136	136	138	144	128	152	201	203	120	120	0	0	180	182	0	0	170	172	177	217	160	162	161	173
136	136	120	134	150	152	197	197	120	140	205	207	168	180	181	187	198	204	177	179	160	162	147	161
136	138	110	114	152	154	209	211	120	122	173	201	180	200	213	213	0	0	191	191	160	162	161	169
158	158	108	110	188	188	157	167	110	110	175	175	192	194	203	215	156	156	177	181	150	150	165	165
136	138	116	116	148	154	197	199	120	120	195	209	178	180	209	209	170	208	181	191	160	162	171	177
126	136	112	122	154	154	195	219	120	120	149	193	178	180	187	215	158	190	173	183	158	160	147	171
134	138	128	128	160	160	227	229	120	120	171	171	178	186	187	207	158	198	177	203	160	162	147	161
136	138	122	150	154	154	219	229	120	120	169	195	180	196	187	191	170	184	177	177	160	162	161	167
132	136	122	134	150	154	199	199	120	132	161	183	0	0	187	213	170	182	201	203	160	162	159	177
138	138	128	150	150	154	197	197	120	120	161	171	168	192	187	209	172	210	173	177	160	162	161	177
126	138	124	150	154	154	197	199	118	120	185	193	0	0	175	181	158	170	177	177	160	162	161	161
132	138	122	138	152	154	221	223	120	120	169	211	180	186	181	181	182	184	179	201	160	162	167	177
136	138	112	112	152	162	199	199	120	128	183	199	178	190	181	209	158	196	177	177	160	162	151	177
132	138	150	152	152	154	219	221	120	120	171	191	180	186	0	0	172	192	177	203	160	162	151	161
134	136	114	136	154	154	209	211	120	128	191	191	182	188	171	215	170	170	177	189	158	160	147	177
134	138	136	138	142	152	211	213	120	120	191	199	166	180	213	213	158	210	209	211	160	162	155	159
0	0	0	0	0	0	0	0	132	132	0	0	172	172	169	187	0	0	0	0	0	0	0	0
134	134	0	0	154	154	203	203	114	124	213	215	0	0	187	215	168	184	177	189	160	162	165	189
132	136	114	114	158	166	211	213	120	120	171	171	180	196	175	211	170	182	177	177	160	162	171	179
132	134	116	116	152	156	199	205	120	124	169	169	178	194	0	0	202	202	181	189	160	162	169	169
134	136	108	114	142	162	203	215	120	124	173	207	0	0	199	199	168	172	189	191	160	162	161	169
132	136	0	0	142	162	205	207	0	0	0	0	168	180	0	0	0	0	177	177	0	0	0	0
136	136	0	0	154	160	203	205	0	0	0	0	188	190	171	187	158	188	177	181	0	0	0	0
132	138	120	148	140	152	209	211	120	120	159	173	168	178	187	235	170	170	189	199	158	160	161	169
126	138	150	152	148	150	201	209	114	126	169	197	178	182	215	215	196	208	191	193	158	160	169	173
126	136	114	128	142	152	199	219	120	138	161	173	180	180	185	235	158	194	191	207	160	162	161	169
132	136	0	0	150	156	195	195	0	0	0	0	178	178	187	191	186	196	191	191	0	0	0	0
126	136	114	148	150	150	205	207	120	120	169	169	168	168	0	0	170	196	181	189	160	160	161	161
136	138	116	122	152	156	209	211	120	120	169	193	178	178	0	0	166	188	179	191	160	162	161	173
134	138	0	0	0	0	199	209	120	124	161	171	0	0	195	223	0	0	0	0	160	162	169	169
132	136	150	152	150	152	199	211	120	120	171	183	168	180	0	0	168	202	181	191	160	162	169	173
138	138	122	138	154	164	211	213	120	120	157	173	178	180	0	0	158	188	177	209	158	160	161	169
126	132	144	144	148	152	201	211	120	120	159	171	178	180	215	215	182	188	177	191	160	162	147	189
136	136	132	148	148	154	215	217	120	120	169	169	178	178	0	0	188	202	177	201	158	162	161	163
